# Supplementary material for: From Free Binding Energy Calculations of SARS-CoV-2—Receptor Interactions to Cellular Immune Responses
Source: Medicina (Kaunas). 2022 Feb 2;58(2):226. doi: 10.3390/medicina58020226 (PMC8876798; doi:10.3390/medicina58020226)
Supplement: Supplementary file 1 [file medicina-58-00226-s001.zip]

Archive with 1 entries (1 files):
- medicina-1548252-supplementary.pdf
